# Supplementary material for: A Quassinoid Diterpenoid Eurycomanone from Eurycoma longifolia Jack Exerts Anti-Cancer Effect through Autophagy Inhibition
Source: Molecules. 2022 Jul 8;27(14):4398. doi: 10.3390/molecules27144398 (PMC9324291; doi:10.3390/molecules27144398)
Supplement: Supplementary file 1 [file molecules-27-04398-s001.zip]

Archive with 1 entries (1 files):
- molecules-1742710-supplementary.pdf
